# Supplementary material for: Impact of Prior Antibiotic Use in Primary Care on Escherichia coli Resistance to Third Generation Cephalosporins: A Case-Control Study
Source: Antibiotics (Basel). 2021 Apr 16;10(4):451. doi: 10.3390/antibiotics10040451 (PMC8073604; doi:10.3390/antibiotics10040451)
Supplement: Supplementary file 1 [file antibiotics-10-00451-s001.zip]

Archive with 1 entries (1 files):
- antibiotics-1165243-supplementary.pdf
